# Supplementary material for: The Mpox Vaccine Hesitancy Scale for Mpox: Links with Vaccination Intention among Men Who Have Sex with Men in Six Cities of China
Source: Vaccines (Basel). 2024 Sep 3;12(9):1009. doi: 10.3390/vaccines12091009 (PMC11436122; doi:10.3390/vaccines12091009)
Supplement: Supplementary file 1 [file vaccines-12-01009-s001.zip]

Archive with 1 entries (1 files):
- vaccines-3112925-supplementary.pdf
